# Supplementary material for: Isolation and characterization of broadly-neutralizing anti-HCMV-gB antibodies from human donors using a prefusion-stabilized HCMV gB variant
Source: PLoS Pathog. 2026 Feb 5;22(2):e1013950. doi: 10.1371/journal.ppat.1013950 (PMC12890226; doi:10.1371/journal.ppat.1013950)
Supplement: S1 Table — All constructs were made in a HCMV AD169 gB (“7M”: Y155G/I156H/Y157R/Y206H/W240A/L241T/Y242H) background. (First column from left) Name of HCMV gB mutant construct. Mutations added beyond the indicated background are indicated in columns labeled (Substitution Section 1) and (Substitution Section 2) in order of residue sequence number. Disulfides added to the construct are indicated separately in the (Disulfides) column. (Last residue of ectodomain) indicates the last numbered residue of HCMV gB used in the construct. No additional truncations were made unless explicitly indicated. (Linker) describes the covalent linker used between the last residue of the ectodomain and the (Trimerization Tag). Finally, [Conformations(s) (NS-EM)] describes the conformations of gB observed when the sample was viewed under negative-stain electron microscopy. (XLSX) [file ppat.1013950.s013.xlsx]

## Sheet: Sheet1
S1 Table. HCMV gB construct list.
**Background for all mutants: HCMV AD169 gB ("7M": Y155G/I156H/Y157R/Y206H/W240A/L241T/Y242H)
Name	Substitution Section 1	Substitution Section 2	Disulfides	Last residue of ectodomain	Linker	Trimerization Tag	Conformation(s) (NS-EM)
pEW1				692		Foldon	SF9 - postfusion
pEW2				692	GS	Foldon	293-6E - postfusion SF9 - postfusion
pEW3				692	GSGS	Foldon	SF9 - postfusion
pEW4				692	GSGTGS	Foldon	SF9 - postfusion
pEW5				699		Foldon	SF9 - postfusion
pEW6				692		GCNt	SF9 - postfusion
pEW7				699		GCNt	SF9 - postfusion
pEW8				699	GS	Foldon	SF9 - postfusion
pEW9				666		Foldon	SF9 - postfusion
pEW10				667		Foldon	SF9 - postfusion
pEW11				675		Foldon	SF9 - postfusion
pEW12				667		GCNt	SF9 - postfusion
pEW13	A481P			692	GS	Foldon	SF9 - postfusion
pEW14	Q482P			692	GS	Foldon	SF9 - postfusion
pEW15	T658W/ F660W			692	GS	Foldon	SF9 - postfusion
pEW16	Q484P			692	GS	Foldon	SF9 - postfusion
pEW17	Q482P/ A497P			692	GS	Foldon	SF9 - postfusion
pEW18	Q482P			692		GCNt	SF9 - postfusion
pEW19	T658W/ F660W			692		GCNt	SF9 - postfusion
pEW20	Q482P/ A497P			692		GCNt	SF9 - postfusion
pEW21	Y480G, A481G, Q482S, L483G, Q484G, F485T, T486G, Y487G, D488S, T489G, L490G, R491T/ Y493G			692	GS	Foldon	293-6E - intermediate & postfusion SF9 - intermediate & postfusion
pEW22	Y480P, A481P/ Q484P, F485P/ D488P, T489P/ G492P, Y493P			692	GS	Foldon	SF9 - intermediate & postfusion
pEW23	L483N/ F485T			706		None	SF9 - postfusion
pEW24	Y480P, A481P, Q482P, L483N/ F485T, T486P, Y487P, L490P, R491P/ Y493P			692	GS	Foldon	SF9 - intermediate & postfusion
pEW25	R258N/ K260T			692	GS	Foldon	SF9 - postfusion
pEW26	I648N/ L650T			692	GS	Foldon	SF9 - postfusion
pEW27	I652N/P654T			692	GS	Foldon	SF9 - postfusion
pEW28	T372N			692	GS	Foldon	SF9 - postfusion
pEW29	T372E, A373E			692	GS	Foldon	SF9 - postfusion
pEW30	T372E, A373E, T374W			692	GS	Foldon	SF9 - postfusion
pEW31	"DDR1"- Y480P, A481P, Q482E, L483E, Q484P, F485P, T486E, Y487S, D488P, T489P, L490E, R491P, G492P, Y493P			692	GS	Foldon	SF9 - intermediate & postfusion
pEW32	"DDR2"- Y480P, A481P, Q482S, L483E, Q484P, F485P, T486S, Y487Q, D488P, T489P, L490K, R491S, G492P, Y493P			692	GS	Foldon	SF9 - intermediate & postfusion
pEW33	"UL11"- Y480S, A481S, Q482D, L483P, Q484P, F485S, T486R, Y487H, D488T, T489H, L490R, R491R, G492T, Y493P			692	GS	Foldon	SF9 - intermediate & postfusion
pEW34	"Tau"- Y480P, A481P, Q482A, L483K, Q484T, F485P, T486P, Y487S, D488S, T489G, L490E, R491P, G492P, Y493K			692	GS	Foldon	SF9 - intermediate & postfusion
pEW35	T372E, A373E	"DDR1"		692	GS	Foldon	SF9 - intermediate & postfusion
pEW36	T372E, A373E	"DDR2"		692	GS	Foldon	SF9 - prefusion, intermediate, & postfusion
pEW37	T372E, A373E	"UL11"		692	GS	Foldon	SF9 - intermediate & postfusion
pEW38	T372E, A373E	"Tau"		692	GS	Foldon	SF9 - prefusion, intermediate, & postfusion
pEW39	T372E, A373E, T374W	"DDR2"		692	GS	Foldon	SF9 - intermediate & postfusion
pEW40	T372E, A373E, T374W	"Tau"		692	GS	Foldon	SF9 - intermediate & postfusion
pEW42	"DDR2", I494K			692	GS	Foldon	SF9 - prefusion, intermediate, & postfusion
pEW43	"eDDR2"- L478S, V479P, "DDR2", I494K, N495P, R496P, A497S, L498E, A499P, Q500S, I501Q			692	GS	Foldon	SF9 - prefusion, intermediate, & postfusion
pEW50	V273C	"eDDR2"		692	GS	Foldon	SF9 - prefusion, intermediate, & postfusion
pEW51	M648G, I649G, A650S, L651G, D652G, I653T, D654G, P655G, L656S, E657G, N658G/ D660G	"eDDR2"		692	GS	Foldon	SF9 - prefusion, intermediate, & postfusion
pEW52	M648E, I649N, A650E, L651G, D652S, I653T, D654K, P655N	"eDDR2"		692	GS	Foldon	SF9 - prefusion, intermediate, & postfusion
pEW53	"eDDR2"		V273C/ Q555C	692	GS	Foldon	SF9 - prefusion, intermediate, & postfusion
pEW54	Q555C, T556A			692	GS	Foldon	SF9 - postfusion
pEW61	"eDDR2"		T166C/ R661C	692	GS	Foldon	SF9 - prefusion, intermediate, & postfusion
pEW62	"eDDR2"		G425C/ S639C	692	GS	Foldon	293-6E - prefusion and postfusion SF9 - prefusion & postfusion
pEW63	"eDDR2"		S269C/ L655C	692	GS	Foldon	SF9 - prefusion, intermediate, & postfusion
pEW64	"eDDR2"		T270C/ T658C	692	GS	Foldon	SF9 - prefusion, intermediate, & postfusion
pEW66	"eDDR2"		G271C/ N657C	692	GS	Foldon	SF9 - prefusion & postfusion
pEW67	"eDDR2"		G425C/ T643C	692	GS	Foldon	SF9 - prefusion & postfusion
