# Supplementary material for: Isolation and characterization of broadly-neutralizing anti-HCMV-gB antibodies from human donors using a prefusion-stabilized HCMV gB variant
Source: PLoS Pathog. 2026 Feb 5;22(2):e1013950. doi: 10.1371/journal.ppat.1013950 (PMC12890226; doi:10.1371/journal.ppat.1013950)
Supplement: S3 Table — (Isolated antibody) indicates the name of each mAb. (Epitope Domain) indicates which structural domain the mAbs bind as defined by the experiments in Fig 6 and colored in accordance with the domain map in Fig 1. The heavy chain V-gene, CDRH3, and heavy chain GenBank accession number are indicated in their corresponding columns as are the light chain V-gene, CDRL3, and the light chain GenBank accession number. (XLSX) [file ppat.1013950.s015.xlsx]

## Sheet: S3_Table
S3 Table. Sequences of 12 new anti-HCMV gB antibodies.
Isolated Antibody	Epitope Domain	Heavy Chain V-Gene	CDRH3 (AA JUNCTION)	GenBank Accession Number	Light Chain V-Gene	CDRL3 (AA JUNCTION)	GenBank Accession Number
MLCB1	DII	IGHV3-30-3*01	CARDGKTDGSGYSGLLDYW	PV213652	IGKV3-11*01	CQQRSNWPPIIF	PV213664
MLCB2	DIV	IGHV4-30-4*09 or IGHV4-31*03	CARDRVSPCSGGTCYHGLDVW	PV213653	IGKV4-1*01	CQQYYRAPYTF	PV213665
MLCB3	DIV	IGHV4-31*11	CACFHFSTGYFKTYW	PV213654	IGKV4-1*01	CQQYDSVPYTF	PV213666
MLCB4	DIV	IGHV4-61*01 or IGHV4-61*08	CARLGPHRQDTVVIPGSRGFDYW	PV213655	IGKV4-1*01	CQQYYTTPLTF	PV213667
MLCB5*	DI	IGHV3-30*03 or IGHV3-30*18 or IGHV3-30-5*01	CAKESPPQAPNTWAVFDRW	PV213656	IGKV3-15*01	CQQYNNWPYTF	PV213668
MLCB6*	DI	IGHV3-30*03 or IGHV3-30*18 or IGHV3-30-5*01	CVKDLSVKVILPAPLHHW	PV213657	IGKV3-15*01	CQQYNNWPPYTF	PV213669
MLCB7*	DI	IGHV3-21*01	CARFRSSWYWDDAFDIW	PV213658	IGKV3-20*01	CQQYAHSPRTF	PV213670
MLCB8	DI or DII	IGHV1-8*01	CARGGRGWRNYYYYMDVW	PV213659	IGKV3-20*01	CQQYGGSPWTF	PV213671
MLCB9*	DII	IGHV3-20*04	CARAYDFWSGRAGGGSSFYYFHYYMDVW	PV213660	IGLV2-11*01	CCSYAGSYTFVVF	PV213672
MLCB10*	DII	IGHV1-8*01	CARALPRTTVTSSESW	PV213661	IGKV1-39*01 or IGKV1D-39*01	CQQSYNTPYTF	PV213673
MLCB11*	DI	IGHV3-23*04	CAKVTYDYNWGSDRLLYGMDLW	PV213662	IGKV2-28*01 or IGKV2D-28*01	CMQALQTTWTF	PV213674
MLCB12	Unknown	IGHV3-53*01	CARGGRESSEDCSSISCPNYFDLW	PV213663	IGLV3-25*03	CQSSDSSGTPWVF	PV213675
